# Supplementary material for: An Investigation of Left Ventricular Valve Disorders and the Mechano-Electric Feedback Using a Synergistic Lumped Parameter Cardiovascular Numerical Model
Source: Bioengineering (Basel). 2022 Sep 8;9(9):454. doi: 10.3390/bioengineering9090454 (PMC9495401; doi:10.3390/bioengineering9090454)
Supplement: Supplementary file 1 [file bioengineering-09-00454-s001.zip]

Archive with 1 entries (1 files):
- bioengineering-1781153-supplementary.pdf
